# Supplementary material for: The European Universities initiative: between status hierarchies and inclusion
Source: High Educ (Dordr). 2024 Jan 5;88(4):1227–47. doi: 10.1007/s10734-023-01167-w (PMC11461708; doi:10.1007/s10734-023-01167-w)
Supplement: Supplementary file 1 — (XLSX 12 kb) [file 10734_2023_1167_MOESM1_ESM.xlsx]

## Sheet: Sheet1
Number of participations in the European Universities initiative by ranked and unranked higher education institutions by country
Country	EU15	EU13	Non-EU	Total number of participations in the Eui	Number of new participations (as of November 2022)	Unranked participants / total	Unranked participants / total new participants
Austria	✔			12	3	7	2
Belgium	✔			11	1	4	1
Bulgaria		✔		7	2	7	2
Croatia		✔		5	2	4	2
Cyprus		✔		3	1	2	1
Czech Republic		✔		4	0	0	0
Denmark	✔			6	1	1	0
Estonia		✔		3	0	2	0
Finland	✔			14	3	7	3
France	✔			36	4	17	4
Germany	✔			42	8	16	3
Greece	✔			8	1	8	1
Hungary		✔		10	1	7	1
Iceland			✔	2	1	1	1
Ireland	✔			10	3	9	2
Italy	✔			28	5	6	2
Latvia		✔		3	0	3	0
Lithuania		✔		5	0	3	0
Luxembourg	✔			1	0	0	0
Malta		✔		2	1	2	1
Netherlands	✔			13	0	2	0
Norway			✔	8	4	4	3
Poland		✔		18	8	11	6
Portugal	✔			15	5	9	3
Romania		✔		14	4	13	2
Serbia			✔*	2	1	0	0
Slovakia		✔		3	0	2	0
Slovenia		✔		2	0	1	0
Spain	✔			31	7	8	2
Sweden	✔			13	2	3	2
Switzerland			✔	3	3	0	0
Turkey			✔	3	0	2	0
United Kingdom			✔	9	1	0	0
*as an EU candidate state, Serbia is often included in the EU-13 in analysis
This table has been prepared to supplement the reading of 'The European Universities initiative: between status hierarchies and diversity' (Higher Education)
