# Supplementary material for: The European Universities initiative: between status hierarchies and inclusion
Source: High Educ (Dordr). 2024 Jan 5;88(4):1227–47. doi: 10.1007/s10734-023-01167-w (PMC11461708; doi:10.1007/s10734-023-01167-w)
Supplement: Supplementary file 2 — (XLSX 15 kb) [file 10734_2023_1167_MOESM2_ESM.xlsx]

## Sheet: Sheet1
European Universities initiative members participation in other networks and alliances
European University	Established under Call Year	Pre-existing networks and alliances
1CORE	2019	All alliance members (including the new member) belong to LERU, and three institutions belong to both LERU and UNICA. Some institutions are also members in other networks: Coimbra Group, EUF “public universities that share a culture of academic excellence” (https://uni-foundation.eu/) formed in 2003, Coimbra, Europaeum, UNISCAPE created in 2008 (https://www.uniscape.eu/) - two in each.
ARQUS II	2019	4/8 member institutions also belong to the Coimbra Group. 3/8 members are also part of the Utrecht network, and two are members of UNIMED. The two new members do not share membership in pre-existing networks with the original members.
ATHENA	2020	None of the alliance members share membership in pre-existing networks.
Aurora	2020	The alliance website states that the alliance originates from the Aurora Universities Network “an association of long-established European comprehensive, multidisciplinary universities of high international standard” (https://alliance.aurora-network.global/), established in 2016.
CHARMEIGHT	2019	All of the original alliance members are also in the Coimbra Group, and 3/5 were members of LERU. Two of the new members are also in Coimbra, and one is in both Coimbra and LERU. Only one of the new members shares no previous links to existing networks.
Circle U.	2020	5/7 members belong to the Guild, which, since 2016, “comprises twenty one of Europe’s most distinguished research-intensive universities” (https://www.the-guild.eu/about/). The remaining institutions share membership in UNICA (4/7 members are part of it). Two members each are also part of CESAER network of “universities of science and technology in Europe '' founded in 1990 (https://www.cesaer.or…
CIVICA	2019	None of the alliance members share membership in pre-existing networks.
CIVIS 2	2019	7/11 members (including one new institution) are part of UNICA. Another one of new members shares participation in the Guild with one of the original members. 3/11 members are also part of the UNIMED and two are members of UArctic. Only one of the new members does not share membership in pre-existing networks with the original members.
E3UDRES2	2020	None of the alliance members share membership in pre-existing networks.
EC2U	2020	All members are also in the Coimbra Group.
ECIUn+	2019	The alliance stems from the ECIU consortium of “entrepreneurial universities” (https://www.eciu.org/about-eciu), established in 1997.
EDUC	2019	Of the 8 member institutions, 3 (including one new member) share participation in CGU, and 2 (including one new one) share membership in YERUN network. Three of the original members do not share membership in pre-existing networks with other alliance members.
EELISA	2020	4/9 members share membership in CESAER preceeding formation of the alliance. 5 other members do not share membership in pre-existing networks with other alliance members.
ENGAGE.EU	2020	None of the alliance members share membership in pre-existing networks.
ENHANCE	2020	All members also belong to CESAER, an association of “universities of science and technology in Europe” (https://www.cesaer.org/about/history/) founded in 1990, and 5/7 are members of PEGASUS network of aerospace engineering universities (https://www.pegasus-europe.org/) active since 2001.
ENLIGHT	2020	Of the 9 member institutions, 5 are members of The Guild, 5 are in the Coimbra Group, and two share membership in the Utrecht Network. Two institutions do not appear to have been part of any pre-existing networks.
EPICUR-SHAPE-IT	2019	4/9 are also members of Eucor - European Campus alliance for cross-border cooperation in research and teaching, which originated from the European Confederation of Upper Rhine universities active since 1989 (https://www.eucor-uni.org/en/). 3/9 are members of LERU. However, 4/9 members do not have previous ties in pre-existing networks.
ERUA	2020	None of the alliance members share membership in pre-existing networks.
EU GREEN	2022	None of the alliance members share membership in pre-existing networks.
EU-CONEXUS Plus	2019	None of the alliance members share membership in pre-existing networks.
EU4DUAL	2022	Only 3/9 of the members share previous connection as members of the EURASHE network.
EUGLOH 2.0	2019	3/9 members belong to CEASER, 3/9 are part of LERU. Two institutions share a membership in the SGroup of “modern, internationally oriented universities” (https://sgroup-unis.eu/page/about-us), active since 1988, with one other. Further two share membership in EUF, two in ASECU. The memberships overlap in such a way that every alliance member is linked to at least some others through those pre-exi…
EUNICE	2020	Only 2/7 members share previous joint membership of the Sgroup.
EUniWell	2020	None of the alliance members share membership in pre-existing networks.
EURECA-PRO	2020	Only 2/7 members share previous joint membership of the Sgroup.
EuroTeQ	2020	The alliance Factsheet states that it “emerges from the well-established EuroTech Universities Alliance” with roots going back to 2006 (4/6 members). Three members also participate in CESAER (membership in CESAER and Eurotech overlaps for one of the alliance membre institutions).
Eut	2020	Only two members share previous joint membership ofCESAER
EUTOPIA MORE	2019	Of the 6 original members, three shared membership of Guild (one of the these shared further membership with another HEI in UNICA), and two shared a membership in Sgroup. Of the four new members, two share memberships with original members (in Guild, SGroup and UNICA). Two new members do not seem to have shared membership in pre-existing networks.
FILMEU	2020	None of the alliance members share membership in pre-existing networks.
FORTHEM	2019	A pair of institutions share membership in Utrecht, with one HEI also sharing membership in UNIMED network with another HEI. Another pair (including one new member) share membershps in UArctic. 4/9 HEIs do not share membership in pre-existing networks with other alliance members.
INGENIUM	2022	Only 2/11 of the members share previous connection as members of UNIMED.
INVEST	2020	Only 2/5 members share previous joint membership in ICA.
NeurotechEU	2020	None of the alliance members share membership in pre-existing networks.
RUN-EU	2020	None of the alliance members share membership in pre-existing networks.
SEA-EU 2.0	2019	2/9 members share previous joint membership in Sgroup (one of the HEI further shares membership with another HEI in CGU). 6/9 members, however, do not share membership in pre-existing networks with other alliance members.
T4E	2020	None of the alliance members share membership in pre-existing networks.
ULYSSEUS	2020	None of the alliance members share membership in pre-existing networks.
Una. Universitas	2019	7/10 of the alliance members are also part of the Europaeum network of “leading European universities” active since 1990 (https://europaeum.org/), 6/10 members (including the two new members) are part of the LERU network of research universities (https://www.leru.org/) active since 2002, and 5/10 members are part of UNICA, “a community of the Universities of the European Capitals” (https://www.un…
UNIC	2020	According to the alliance website, all member HEIs also participate in the longstanding IMISCOE (International Migration, Integration and Social Cohesion in Europe) research network. 3/8 members also belong to EASSH, the “the largest advocacy and science policy organisation for the social sciences and humanities in Europe” (https://eassh.eu/).
UNIgreen	2022	Only 3/8 members have previous links as members of the ICA.
UNITA	2020	None of the alliance members share membership in pre-existing networks.
Unite	2019	6/7 HEIs are also members CESAER, but the alliance’s website itself states that Unite! originates from the CLUSTER network–a consortium of “leading universities of science and technology” (https://cluster.org/)–six of the seven original full partners were members of the CLUSTER network. Two new member institutions do not appear to have been part of any pre-existing networks.
UNIVERSEH	2020	None of the alliance members share membership in pre-existing networks.
YUFE 2030	2019	According to it’s website, the cooperation within YUFE started from YERUN, a consortium of “young research universities” (https://yerun.eu/about-us/) active since 2016. 9/10 members belong to YERUn. 3/10 institutions are also members of UNICA, and two are members of EASSH. One of the two new members also belongs to YERUN, but one new member does not appear to have been part of any pre-existing ne…
Note: ACRU - Association of Carpathian Region Universities; ASECU - Association of Economic Universities of South and Eastern Europe and the Black Sea Region; BSRUN - Baltic Sea Region University Network; CE7 - Central and Eastern European Universities; CESAER association; CGU - the Compostela Group of Universities; EASSH – European Alliance for Social Sciences and Humanities; ECIU - European Con…
This table has been prepared to supplement the reading of 'The European Universities initiative: between status hierarchies and diversity' (Higher Education)
